# Supplementary material for: Neo4j graph database realizes efficient storage performance of oilfield ontology
Source: PLoS One. 2018 Nov 16;13(11):e0207595. doi: 10.1371/journal.pone.0207595 (PMC6239324; doi:10.1371/journal.pone.0207595)
Supplement: S1 Table — (XLSX) [file pone.0207595.s001.xlsx]

## Sheet: Sheet1
Numbering	RDF triples Size(unit)	Traditional method(MB)	Our method(MB)
A	50000	13.8	12.25
B	250000	73.5	63.43
C	1000000	275	240.38
D	5000000	1352	1219
E	25000000	5888	5284
