# Supplementary material for: Neo4j graph database realizes efficient storage performance of oilfield ontology
Source: PLoS One. 2018 Nov 16;13(11):e0207595. doi: 10.1371/journal.pone.0207595 (PMC6239324; doi:10.1371/journal.pone.0207595)
Supplement: S2 Table — (XLSX) [file pone.0207595.s002.xlsx]

## Sheet: Sheet1
Numbering	RDF triples size (unit)	Traditional method(ms)	Our method(ms)
A	50000	2658	53
B	250000	3717	88
C	1000000	8712	181
D	5000000	9890	678
E	25000000	14043	4293
